# Supplementary material for: Generating Coherent Raman Scattering Using a Molecular Optomechanical Cavity
Source: Nano Lett. 2025 Nov 7;25(46):16372–8. doi: 10.1021/acs.nanolett.5c04075 (PMC12636078; doi:10.1021/acs.nanolett.5c04075)
Supplement: Supplementary file 1 [file nl5c04075_si_001.zip]

Archive with 7 entries (6 files):
- Supporting Information/
- Supporting Information/FigS1.pdf
- Supporting Information/FigS2.pdf
- Supporting Information/FigS3.pdf
- Supporting Information/FigS4.pdf
- Supporting Information/FigS5.pdf
- Supporting Information/Supporting Information.tex
