# Supplementary material for: Generating Coherent Raman Scattering Using a Molecular Optomechanical Cavity
Source: Nano Lett. 2025 Nov 7;25(46):16372–8. doi: 10.1021/acs.nanolett.5c04075 (PMC12636078; doi:10.1021/acs.nanolett.5c04075)
Supplement: Supplementary file 1 [file nl5c04075_si_001.zip › Supporting Information/Supporting Information.tex]

%%%%%%%%%%%%%%%%%%%%%%%%%%%%%%%%%%%%%%%%%%%%%%%%%%%%%%%%%%%%%%%%%%%%%
%% This is a (brief) model paper using the achemso class
%% The document class accepts keyval options, which should include
%% the target journal and optionally the manuscript type.
%%%%%%%%%%%%%%%%%%%%%%%%%%%%%%%%%%%%%%%%%%%%%%%%%%%%%%%%%%%%%%%%%%%%%
% \documentclass[journal=jacsat,manuscript=article]{achemso}
\documentclass[journal=nalefd,manuscript=letter,layout=onecolumn]{achemso}
%%%%%%%%%%%%%%%%%%%%%%%%%%%%%%%%%%%%%%%%%%%%%%%%%%%%%%%%%%%%%%%%%%%%%
%% Place any additional packages needed here.  Only include packages
%% which are essential, to avoid problems later.
%%%%%%%%%%%%%%%%%%%%%%%%%%%%%%%%%%%%%%%%%%%%%%%%%%%%%%%%%%%%%%%%%%%%%
\usepackage{chemformula} % Formula subscripts using \ch{}
\usepackage[T1]{fontenc} % Use modern font encodings
\usepackage{pdfpages}
%%%%%%%%%%%%%%%%%%%%%%%%%%%%%%%%%%%%%%%%%%%%%%%%%%%%%%%%%%%%%%%%%%%%%
%% If issues arise when submitting your manuscript, you may want to
%% un-comment the next line. This provides information on the
%% version of every file you have used.
%%%%%%%%%%%%%%%%%%%%%%%%%%%%%%%%%%%%%%%%%%%%%%%%%%%%%%%%%%%%%%%%%%%%%
%%\listfiles

%%%%%%%%%%%%%%%%%%%%%%%%%%%%%%%%%%%%%%%%%%%%%%%%%%%%%%%%%%%%%%%%%%%%%
%% Place any additional macros here.  Please use \newcommand* where
%% possible, and avoid layout-changing macros (which are not used
%% when typesetting).
%%%%%%%%%%%%%%%%%%%%%%%%%%%%%%%%%%%%%%%%%%%%%%%%%%%%%%%%%%%%%%%%%%%%%
\newcommand*\mycommand[1]{\texttt{\emph{#1}}}

%%%%%%%%%%%%%%%%%%%%%%%%%%%%%%%%%%%%%%%%%%%%%%%%%%%%%%%%%%%%%%%%%%%%%
%% Meta-data block
%% ---------------
%% Each author should be given as a separate \author command.
%%
%% Corresponding authors should have an e-mail given after the author
%% name as an \email command. Phone and fax numbers can be given
%% using \phone and \fax, respectively; this information is optional.
%%
%% The affiliation of authors is given after the authors; each
%% \affiliation command applies to all preceding authors not already
%% assigned an affiliation.
%%
%% The affiliation takes an option argument for the short name.  This
%% will typically be something like "University of Somewhere".
%%
%% The \altaffiliation macro should be used for new address, etc.
%% On the other hand, \alsoaffiliation is used on a per author basis
%% when authors are associated with multiple institutions.
%%%%%%%%%%%%%%%%%%%%%%%%%%%%%%%%%%%%%%%%%%%%%%%%%%%%%%%%%%%%%%%%%%%%%
\author{Jian Huang}
\affiliation{Department of Physics, City University of Hong Kong, Kowloon, Hong Kong SAR}

\author{Dangyuan Lei}
\affiliation{Department of Materials Science and Engineering, City University of Hong Kong, Kowloon, Hong Kong SAR}

\author{Zhedong Zhang}
\email{zzhan26@cityu.edu.hk}
\affiliation{Department of Physics, City University of Hong Kong, Kowloon, Hong Kong SAR}
\alsoaffiliation{City University of Hong Kong, Shenzhen Research Institute, Shenzhen, Guangdong 518057, China}

%%%%%%%%%%%%%%%%%%%%%%%%%%%%%%%%%%%%%%%%%%%%%%%%%%%%%%%%%%%%%%%%%%%%%
%% The document title should be given as usual. Some journals require
%% a running title from the author: this should be supplied as an
%% optional argument to \title.
%%%%%%%%%%%%%%%%%%%%%%%%%%%%%%%%%%%%%%%%%%%%%%%%%%%%%%%%%%%%%%%%%%%%%
%\title[An \textsf{achemso} demo]
  %{A demonstration of the \textsf{achemso} \LaTeX\
   %class\footnote{A footnote for the title}}
\title{Supporting Information for ``Generating coherent Raman scattering using a molecular optomechanical cavity''}
%%%%%%%%%%%%%%%%%%%%%%%%%%%%%%%%%%%%%%%%%%%%%%%%%%%%%%%%%%%%%%%%%%%%%
%% Some journals require a list of abbreviations or keywords to be
%% supplied. These should be set up here, and will be printed after
%% the title and author information, if needed.
%%%%%%%%%%%%%%%%%%%%%%%%%%%%%%%%%%%%%%%%%%%%%%%%%%%%%%%%%%%%%%%%%%%%%


%%%%%%%%%%%%%%%%%%%%%%%%%%%%%%%%%%%%%%%%%%%%%%%%%%%%%%%%%%%%%%%%%%%%%
%% The manuscript does not need to include \maketitle, which is
%% executed automatically.
%%%%%%%%%%%%%%%%%%%%%%%%%%%%%%%%%%%%%%%%%%%%%%%%%%%%%%%%%%%%%%%%%%%%%
\begin{document}

%%%%%%%%%%%%%%%%%%%%%%%%%%%%%%%%%%%%%%%%%%%%%%%%%%%%%%%%%%%%%%%%%%%%%
%% The "tocentry" environment can be used to create an entry for the
%% graphical table of contents. It is given here as some journals
%% require that it is printed as part of the abstract page. It will
%% be automatically moved as appropriate.
%%%%%%%%%%%%%%%%%%%%%%%%%%%%%%%%%%%%%%%%%%%%%%%%%%%%%%%%%%%%%%%%%%%%%
%\begin{tocentry}
%	\includegraphics{ToC.eps}
%	
%	For Table of Contents Only.
%\end{tocentry}


%%%%%%%%%%%%%%%%%%%%%%%%%%%%%%%%%%%%%%%%%%%%%%%%%%%%%%%%%%%%%%%%%%%%%
%% Start the main part of the manuscript here.
%%%%%%%%%%%%%%%%%%%%%%%%%%%%%%%%%%%%%%%%%%%%%%%%%%%%%%%%%%%%%%%%%%%%%
\section{Detailed derivation of the positive- and negative-frequency components $a_{\pm}$ and the intensity of CARS signal}
We consider the case where a large number of molecules are present in the optomechanical cavity. By introducing the collective mode of molecular vibrations,  the Hamiltonian given in the main text becomes
\begin{equation}
H=\Delta_{c} a^{\dagger}a+\omega_{v}B^{\dagger}B+\sqrt{N}ga^{\dagger}a(B^{\dagger}+B)+i(\varepsilon_{p}a^{\dagger} + \varepsilon_{s}e^{-i\delta_{s} t} a^{\dagger}-\mathrm{H.c.}). \label{HamitSM}  \\
\end{equation}
The corresponding quantum Langevin equations (QLEs) are obtained as
\begin{subequations}
\label{dotadotB}
\begin{align}
\dot{a}=&-( i\Delta_{c}+\kappa) a-i\sqrt{N}ga(B^{\dagger }+B) +\varepsilon _{p}+\varepsilon _{s}e^{-i\delta_{s} t}+\sqrt{2\kappa }a_{\text{in}}, \label{dota} \\
 \dot{B}=&-( i\omega_{v}+\gamma) B-i\sqrt{N}ga^{\dagger }a+\sqrt{2\gamma }B_{\text{in}}, \label{dotB}
\end{align}
\end{subequations}
where $a_{\textrm{in}}$ and $B_{\textrm{in}}=\sum_{j=1}^{N}b_{j\text{,in}}/\sqrt{N}$ are the noise operators for the cavity mode and the collective vibrational mode, respectively, with $b_{j\text{,in}}$ being the noise operators of  the $j$th vibrational mode.  These operators are defined by the nonzero correlation functions~\cite{Gardiner2000S}
\begin{eqnarray}
\langle a_{\textrm{in}}(t) a_{\textrm{in}}^{\dagger}(t^{\prime})\rangle&=&\delta(t-t^{\prime}),   \nonumber \\
\langle B_{\textrm{in}}(t) B_{\textrm{in}}^{\dagger}(t^{\prime})\rangle&=&(\bar{n}+1)\delta(t-t^{\prime}),   \nonumber \\
\langle B_{\textrm{in}}^{\dagger}(t)B_{\textrm{in}}(t^{\prime})\rangle&=&\bar{n}\delta(t-t^{\prime}),
\end{eqnarray}
where $\bar{n}$ represents the mean thermal phonon number for the collective vibrational mode $B$.

The coherent anti-Stokes Raman scattering (CARS) signal can be analyzed via the quantum fluctuations. Therefore, under the strong pump case, we linearize the system by expressing the operators  $o\in\{a,B,b\}$  as the sum of their steady-state mean values and fluctuations, i.e., $o=\langle o\rangle_{\text{ss}}+\delta o$. Given that the Stokes-field amplitude is much smaller than the pump-field amplitude, it is treated as a perturbation. The steady-state mean values of the operators can then be determined as
\begin{eqnarray}
\alpha&\equiv&\langle a\rangle_{\text{ss}}=\frac{\varepsilon_{p}}{i\Delta +\kappa},\nonumber \\
\mathcal{B}&\equiv&\langle B\rangle_{\text{ss}}=\frac{-i\sqrt{N}g\vert\alpha\vert^{2}}{i\omega_{v}+\gamma},\nonumber \\
\beta&\equiv&\langle b\rangle_{\text{ss}}=\frac{-ig\vert\alpha\vert^{2}}{i\omega_{v}+\gamma},
\end{eqnarray}
where  the mean-field approximation (e.g., $\langle a^{\dagger }a\rangle_{\text{ss}}\approx\langle a^{\dagger }\rangle_{\text{ss}}\langle a\rangle_{\text{ss}}$) is used in the derivation, and $\Delta=\Delta_{c}+ g(\mathcal{B}+\mathcal{B}^{\ast})$ is the normalized pump detuning. In the presence of the Stokes field $\varepsilon _{s}e^{-i\delta_{s} t}$, the linearized QLEs can be expreesed as
\begin{eqnarray}
\label{linzedlangSM}
\delta \dot{a} &=&-( i\Delta +\kappa) \delta a-i\sqrt{N}G(\delta B^{\dagger }+\delta B) +\varepsilon _{s}e^{-i\delta_{s} t}+\sqrt{2\kappa }a_{\text{in}},  \nonumber \\
\delta \dot{B} &=&-( i\omega_{v} +\gamma) \delta B-i\sqrt{N}(G^{\ast}\delta a+G\delta a^{\dagger})+\sqrt{2\gamma}B_{\text{in}},
\end{eqnarray}
where $G=g\alpha$ is the linearized optomechanical coupling strength.

To solve the Eqs.~(\ref{linzedlangSM}), we use the ansatz $\langle \delta o\rangle=o_{+}e^{-i\delta_{s} t}+o_{-}e^{i\delta_{s} t}$ for $o=a,B$,  where $o_{+}$ and $o_{-}$  represent the positive- and negative-frequency components, respectively. By substituting them into the Eq.~(\ref{linzedlangSM}), the equations for $o_{\pm}$ and $o^{\ast }_{\pm}$ can be obtained as
\begin{eqnarray}
-i\delta _{s}a_{+} &=&-( i\Delta +\kappa) a_{+}-i\sqrt{N} GB_{-}^{\ast }-i\sqrt{N}GB_{+}+\varepsilon _{s}, \nonumber \\
i\delta _{s}a_{-} &=&-( i\Delta +\kappa ) a_{-}-i\sqrt{N} GB_{+}^{\ast }-i\sqrt{N}GB_{-},\nonumber \\
-i\delta _{s}B_{+} &=&-( i\omega _{v}+\gamma ) B_{+}-i\sqrt{N}G^{\ast }a_{+}-i\sqrt{N}Ga_{-}^{\ast }, \nonumber \\
i\delta _{s}B_{-} &=&-( i\omega _{v}+\gamma ) B_{-}-i\sqrt{N}G^{\ast }a_{-}-i\sqrt{N}Ga_{+}^{\ast },\nonumber \\
i\delta _{s}a_{+}^{\ast } &=&( i\Delta -\kappa ) a_{+}^{\ast }+i\sqrt{N}G^{\ast }B_{+}^{\ast }+i\sqrt{N}G^{\ast }B_{-}+\varepsilon
_{s}, \nonumber \\
-i\delta _{s}a_{-}^{\ast } &=&( i\Delta -\kappa) a_{-}^{\ast }+i\sqrt{N}G^{\ast }B_{-}^{\ast }+i\sqrt{N}G^{\ast }B_{+} , \nonumber \\
i\delta _{s}B_{+}^{\ast } &=&( i\omega _{v}-\gamma) B_{+}^{\ast}+i\sqrt{N}G^{\ast }a_{-}+i\sqrt{N}Ga_{+}^{\ast } , \nonumber \\
-i\delta _{s}B_{-}^{\ast } &=&( i\omega _{v}-\gamma) B_{-}^{\ast}+i\sqrt{N}G^{\ast }a_{+}+i\sqrt{N}Ga_{-}^{\ast }.
\end{eqnarray}
For the red-detuned pump field with $\Delta =\omega _{v}$, the positive- and negative-frequency components $a_{\pm}$  are obtained as
\begin{eqnarray}
a_{+} &=&\frac{\left\{2i\vert G\vert ^{2}N\omega _{v} -i[\omega _{v}^{2}+(\gamma -i\delta_{s})^{2}] ( \omega _{v} +\delta_{s}+i\kappa) \right\} \varepsilon _{s}}{-4\vert G\vert^{2}N\omega _{v}^{2}+[(i\gamma+\delta_{s})^{2}-\omega _{v}^{2}] [(i\kappa+\delta_{s}) ^{2}-\omega _{v}^{2}]},\nonumber \\
a_{-} &=&\frac{2i G^{2}N\omega _{v} \varepsilon _{s}}{-4\vert G\vert ^{2}N\omega _{v}^{2}+[(\delta_{s}-i\gamma)^{2}-\omega _{v}^{2}][(\delta_{s}-i\kappa)^{2}-\omega _{v}^{2}] }.
\end{eqnarray}
Here $a_{+}$  and $a_{-}$ physically represent the first Stokes and anti-Stokes components generated in the optomechanical cavity~\cite{Weis2010S,Agarwal2010S,Huang2010S,Xu2015S}, respectively.  In the resonance case $\delta_{s}=-\omega _{v}$,  $a_{\pm}$ can be simplified to
\begin{eqnarray}
\label{azf}
a_{+}=-\frac{[\gamma\kappa(2i\omega_{v}+\gamma )+2i\vert G\vert ^{2}N\omega _{v}] \varepsilon _{s}}{(i\kappa-2\omega _{v}) (i\gamma-2\omega_{v}) \kappa \gamma +4\vert G\vert ^{2}N\omega_{v}^{2}},\nonumber \\
a_{-}=\frac{-2iG^{2}N\omega _{v}\varepsilon _{s}}{\gamma \kappa (i\kappa+2\omega _{v}) (i\gamma +2\omega _{v})+4\vert G\vert ^{2}N\omega _{v} ^{2}}.
\end{eqnarray}
From the Eq.~(\ref{azf})  we find that the first Stokes and anti-Stokes components $a_{\pm}$ are proportional to the amplitude of the input Stokes field $\varepsilon_{s}$.

To investigate the CARS signal in the quantum fluctuation $\delta a$, we need to detect the output field of the cavity mode,
which can be expressed as
\begin{equation}
a_{\text{out}}=\langle a_{\text{out}}\rangle_{\text{ss}}+\delta a_{\text{out}},
\end{equation}
where $\langle a_{\text{out}}\rangle_{\text{ss}}$ and $\delta a_{\text{out}}$ are the steady-state mean value and quantum fluctuation of the output field $a_{\text{out}}$. By using the ansatz, the mean value of quantum fluctuation can be expressed as
\begin{equation}
 \langle\delta a_{\text{out}}\rangle=a_{\text{out},+}e^{-i\delta_{s} t}+a_{\text{out},-}e^{i\delta_{s} t},
\end{equation}
where $a_{\text{out},+}$ and $a_{\text{out},-}$ represent the first Stokes and anti-Stokes components of output field, respectively.  With the input-output relation~\cite{Gardiner1985S}
\begin{equation}
\label{inoutput}
a_{\text{out}}+\frac{\varepsilon_{p}}{\sqrt{2\kappa}}+\frac{\varepsilon_{s}}{\sqrt{2\kappa}}e^{-i\delta_{s} t}=\sqrt{2\kappa}a,
\end{equation}
the output signal  can be obtained as
\begin{subequations}
\label{aoutzf}
\begin{align}
 a_{\text{out},+}=&\sqrt{2\kappa}a_{+}-\frac{\varepsilon_{s}}{\sqrt{2\kappa}},  \\
 a_{\text{out},-}=&\sqrt{2\kappa}a_{-}.
\end{align}
\end{subequations}
By combining Eqs.~(\ref{azf}) and~(\ref{aoutzf}), we find that the output signals $ a_{\text{out},+}$ and  $ a_{\text{out},-}$ are also proportional to the amplitude of the input Stokes field $\varepsilon_{s}$. Note that $ a_{\text{out},-}$ represents the output CARS signal.

To study the physical properties of output CARS signal, we consider the red-detuned pump case with $\Delta =\omega _{v}$ and the resonance case $\delta_{s}=-\omega _{v}$,  then the relative intensity of anti-Stokes field in terms of the input Stokes field can be obtained as
\begin{eqnarray}
\label{IasSM}
I_{as} &=&\vert t_{as}\vert ^{2}=\left\vert \frac{a_{\text{out},-}}{\varepsilon _{s}/\sqrt{2\kappa}}\right\vert ^{2}=\left\vert \frac{2\kappa a_{-}}{\varepsilon _{s}}\right\vert ^{2}=\left\vert \frac{4i\kappa G^{2}N\omega _{v}
}{4\vert G\vert ^{2}N\omega _{v}^{2}+\gamma \kappa ( i\kappa+2\omega _{v}) ( i\gamma +2\omega _{v}) }\right\vert ^{2}.
\end{eqnarray}
We find that decay rate of the cavity field is the key parameter that determines the relative intensity of CARS signal. To study the effect of decay rate $\kappa$  on relative intensity $I_{as}$, we rewrite the Eq.~(\ref{IasSM}) as
\begin{equation}
\label{IasSMkappa}
I_{as}=\left\vert \frac{iG^{2}N\omega _{v}}{\omega _{v}^{2}(\vert G\vert ^{2}N/\kappa+\gamma  \xi _{\kappa }\xi _{\gamma }) }\right\vert ^{2},
\end{equation}
where $\xi _{\kappa }=i\kappa /(2\omega _{v})+1$ and $\xi _{\gamma }=i\gamma /(2\omega _{v})+1$. When the decay rate of the cavity field $\kappa$ is small, we can assume that $\xi _{\kappa }\rightarrow1$ and $\xi _{\gamma}\rightarrow1$, thus $\gamma  \xi _{\kappa }\xi _{\gamma }\approx\gamma$. In this scenario, as $\kappa$ increases, the term $\vert G\vert ^{2}N/\kappa$ decreases, resulting in an increase in relative intensity $I_{as}$. However, for a large  $\kappa$, as  $\kappa$ continues to increase, the term $\vert G\vert ^{2}N/\kappa$ gradually decreases to  approach zero. At this point, the term $\gamma  \xi _{\kappa }\xi _{\gamma }$ becomes the dominant factor. Consequently, as $\kappa$ increases, $\gamma  \xi _{\kappa }\xi _{\gamma }$ also gradually increases. As a consequence, the relative intensity $I_{as}$ decreases with the increasing of $\kappa$.  Based on Eq.~(\ref{IasSMkappa}), we can deduce a conclusion: moderately increasing decay rate is beneficial to enhancing the intensity of the CARS signal, while excessive decay rate significantly attenuates the intensity of the CARS signal. Therefore, optimizing the decay rate of the cavity field can effectively enhance the intensity of CARS signal.

To further investigate the impact of the collective enhancement effect on the relative strength $I_{as}$, we rewrite Eq.~(\ref{IasSM}) as
\begin{equation}
\label{IasnSM}
I_{as} =\left\vert \frac{iG^{2}\kappa\omega _{v}}{\omega _{v}^{2}(\vert G\vert ^{2}+\gamma \kappa \xi _{\kappa }\xi _{\gamma}/N) }\right\vert ^{2}.
\end{equation}
For the case where a large number of molecules are present in the cavity field, we can assume that $\gamma \kappa \xi _{\kappa }\xi _{\gamma}/N\rightarrow 0$, at this time the output signal intensity is solely dependent on the decay rate of the cavity field $\kappa$, i.e., $I_{as}\propto\vert \kappa/\omega_{v}\vert^{2}$. When the decay rate $\kappa$ surpasses the resonance frequency of molecular vibration $\omega _{v}$, an amplified anti-Stokes signal relative to the input signal can be obtained. Notably, by increasing the decay rate  $\kappa$, we can achieve a CARS signal intensity that is several orders of magnitude stronger than the input signal in the bad cavity limit.

%%%%%%%%%%%%%%%%%%%%%%%%%%%%%%
\begin{figure}[tbp]
\center
\includegraphics[width=0.45 \textwidth]{FigS1.pdf}
\caption{Relative intensity $I_{as}$ versus the number of molecules $N$ for different decay rates $\kappa/\omega_{v}$. Other parameters used are $\gamma/\omega_{v}=0.001$, $g/\omega_{v}=0.001$, $\Delta/\omega_{v}=1$, $\delta_{s}=-\omega_{v}$, and $\varepsilon_{p}/\omega_{v}=40$.}
\label{FigS1}
\end{figure}
%%%%%%%%%%%%%%%%%%%%%%%%%%%%%%

To verify the amplification effect of the collective enhancement effect on the output CARS signal,  in Fig.~\ref{FigS1} we plot the relative strength $I_{as}$ as functions of  the number $N$ for different decay rates $\kappa/\omega_{v}$. The curves show that the relative intensity $I_{as}$ exhibits a monotonically increasing trend with the increase of number $N$. Moreover, $I_{as}$ approaches a stable value when $N$ becomes sufficiently large. It is worth noting that when the decay rate $\kappa$ is relatively small ($\kappa/\omega_{v}=5$, $6$, and $7$), an increase in decay rate $\kappa$ leads to a corresponding rise in the relative intensity $I_{as}$. Conversely, a relatively high decay rate ($\kappa/\omega_{v}=15$) results in a decrease in the relative intensity.

These phenomenon can be explained by the collective cavity-vibration coupling, which actually brings out an $\sqrt{N}$-fold enhancement to the effective optomechanical coupling strength. Therefore, increasing the number of molecules $N$ can greatly enhance the relative intensity $I_{as}$. For an extremely large number $N$, the relative intensity only depends on the decay rate, i.e., $I_{as}\propto\vert \kappa/\omega_{v}\vert^{2}$ [see Eq.~(\ref{IasnSM})].  In this case,  greater decay rate can result in greater relative intensity. However, when the decay rate is too large, the effective optomechanical coupling strength $G$  decreases sharply, causing the term $\vert G\vert ^{2}N/\kappa$ to approach zero [see Eq.~(\ref{IasSMkappa})]. Simultaneously, the increase in $\kappa$ also results in an increase in the term $\gamma \xi _{\kappa }\xi _{\gamma }$, thereby leading to a decrease in the relative intensity $I_{as}$ [see Eq.~(\ref{IasSMkappa})]. These results indicate that the collective enhancement effect plays a key role in improving the intensity of CACS signal, which will significantly broaden the application range of CARS signal. Moreover, the collective enhancement effect provides an $\sqrt{N}$-fold increase in the effective optomechanical coupling strength, significantly reducing the power requirements of the pump light and lowering its threshold by a factor of $N$. This characteristic is crucial for the non-destructive detection of samples.


\section{Discussion on the non-resonant background of CARS signal\label{Hamilt}}
In the previous section, we calculated the intensity of the CARS signal, which originates from the optomechanical interaction and is directly associated with the resonance frequency of the vibrational mode [see Fig. 1 (b) in the main text]. When the probe frequency is swept across the vibrational resonance, the signal exhibits a pronounced Lorentzian-shaped peak, as shown in Fig. 2 (c) of main text. This feature corresponds to the resonant anti-Stokes Raman scattering, which represents the signal of interest in our analysis. However, in realistic physical systems, a measurable response can still be observed even in the absence of optomechanical coupling. This response arises from the interaction of the probe and pump fields with the optical cavity alone, independent of any vibrational excitation. This contribution is known as the non-resonant background. As illustrated in Fig.~\ref{FigS2} (a), two pump photons and one Stokes photon can interact through optical nonlinearity to generate an anti-Stokes photon. Notably, this process can occur even in the absence of vibrational resonance, reflecting the non-resonant nature of the nonlinear interaction.

To evaluate the  non-resonant background signal shown in Fig.~\ref{FigS2} (a), one need to find the four-wave mixing process responsible for the non-resonant anti-Stokes scattering. To this end, the Kerr nonlinearity can emerge from Eq.~(\ref{dotadotB}), by eliminating the vibrational modes with the far-detuned condition.
In particular, one can formally solve for the vibrational operator $B$ through Eq.~(\ref{dotB}), and then gets rid of $B$ by inserting the solution into Eq.(\ref{dota}). Using the far-detuned condition such that $\omega_v \ll \Delta_c$, it is allowed to perform the integral for the fast-oscillating function. This yields $\mathcal{K}=2Ng^{2}\{1/[\gamma -i(\omega _{v}-\Delta _{c})]-1/[\gamma +i(\omega _{v}+\Delta _{c})]\}$. Therefore the effective Hamiltonian of the system becomes
\begin{equation}
  H_{{\rm eff}}\approx\Delta _{c}a^{\dagger }a+\frac{\mathcal{K}}{2}a^{\dagger }a^{\dagger}aa+i\left( \varepsilon _{p}a^{\dagger }-\varepsilon _{p}a+\varepsilon
_{s}e^{-i\delta _{s}t}a^{\dagger }-\varepsilon _{s}e^{i\delta _{s}t}a\right),
\end{equation}
where the parameters have been defined in the main text. The dynamics of this system can be described by the QLE
\begin{equation}
\dot{a} =-(i\Delta_{c}+\kappa) a-i\mathcal{K}a^{\dagger }aa+\varepsilon _{p}+\varepsilon _{s}e^{-i\delta _{s}t}+\sqrt{2\kappa }a_{\text{in}}.
\end{equation}
By decomposing the operator $a$  into its steady-state mean value and a fluctuation term, i.e., $a=\alpha+\delta a$,  the system can be linearized around the steady state. The steady-state mean value can then be calculated as
\begin{equation}
\alpha =\frac{\varepsilon _{p}}{\kappa +i\Delta^{\prime}},
\end{equation}
where $\Delta^{\prime} =\Delta _{c}+\mathcal{K}\vert \alpha \vert^{2}$ is the effective detuning including the frequency shift caused by Kerr nonlinear term.
Correspondingly, the linearized QLE can be expressed as
\begin{equation}
\delta \dot{a}=-(i\Delta +\kappa) \delta a-i\mathcal{K}\alpha ^{2}\delta a^{\dag}+\varepsilon _{s}e^{-i\delta_{s}t}+\sqrt{2\kappa}a_{\text{in}}, \label{dotaK}
\end{equation}
where $\Delta =\Delta _{c}+2\mathcal{K}\vert \alpha \vert^{2}$ is also an  effective detuning. Typically, the frequency shift is very small, i.e., $\mathcal{K}\vert \alpha \vert^{2}\ll \Delta _{c}$. Therefore, hereafter we can assume $\Delta^{\prime}\approx\Delta$.

%%%%%%%%%%%%%%%%%%%%%%%%%%%%%%
\begin{figure}[tbp]
\center
\includegraphics[width=0.8 \textwidth]{FigS2.pdf}
\caption{(a) Energy level diagram of the non-resonant CARS process.  Two pump photons with frequency $\omega_{p}$ and one Stokes photon with frequency $\omega_{s}$ interact to generate an anti-Stokes photon at frequency $\omega_{as}$. The entire process does not involve the resonance with vibrational mode. (b) Relative intensity $I^{\text{nr}}_{as}$ versus the detuning $\delta_{s}/\kappa$ for different Kerr coefficient $|\mathcal{K}|/\kappa$. Other parameters used are $\gamma/\kappa=0.001$, $\Delta/\kappa=1$, $g/\kappa=0.001$, $N=100$, and $\varepsilon_{p}/\kappa=20$.}
\label{FigS2}
\end{figure}
%%%%%%%%%%%%%%%%%%%%%%%%%%%%%%

To solve the Eq.~(\ref{dotaK}), we use the ansatz $\langle \delta a\rangle=a_{+}e^{-i\delta_{s} t}+a_{-}e^{i\delta_{s} t}$,  where $a_{+}$ and $a_{-}$  represent the first Stokes and anti-Stokes components generated in this optical cavity, respectively. By substituting it into the Eq.~(\ref{dotaK}), the equations for $a_{\pm}$ and $a^{\ast }_{\pm}$ can be obtained as
\begin{eqnarray}
-i\delta _{s}a_{+} &=&-( i\Delta +\kappa ) a_{+}-i\mathcal{K}\alpha ^{2}a_{-}^{\ast }+\varepsilon _{s}, \nonumber \\
i\delta _{s}a_{-} &=&-( i\Delta +\kappa ) a_{-}-i\mathcal{K}\alpha ^{2}a_{+}^{\ast }, \nonumber \\
i\delta _{s}a_{+}^{\ast } &=&( i\Delta -\kappa ) a_{+}^{\ast}+i\mathcal{K}\alpha ^{\ast 2}a_{-}+\varepsilon _{s}, \nonumber \\
-i\delta _{s}a_{-}^{\ast } &=&( i\Delta -\kappa) a_{-}^{\ast}+i\mathcal{K}\alpha ^{\ast 2}a_{+},
\end{eqnarray}
then the expressions for the Stokes and anti-Stokes components are given by
\begin{eqnarray}
a_{+} &=&-\frac{i( \Delta +\delta _{s}+i\kappa ) \varepsilon _{s}}{\Delta ^{2}-( \delta _{s}+i\kappa ) ^{2}-\vert \alpha\vert ^{4}{\mathcal{K}}^{2}}, \nonumber \\
a_{-} &=&\frac{i\mathcal{K}\alpha ^{2}\varepsilon _{s}}{(\delta _{s}-i\kappa ) ^{2}-\Delta^{2}+\vert \alpha \vert^{4}{\mathcal{K}}^{2}}.
\end{eqnarray}
By using the input-output relation defined in Eq.~(\ref{inoutput}),  the relative intensity of anti-Stokes field in terms of the input Stokes field can be obtained as
\begin{equation}
\label{IasK}
I^{\text{nr}}_{as} =\left\vert \frac{2\kappa a_{-}}{\varepsilon _{s}}\right\vert ^{2}=\left\vert \frac{2i\kappa\mathcal{K}\alpha ^{2}}{\left( \delta _{s}-i\kappa \right) ^{2}-\Delta
^{2}+\left\vert \alpha \right\vert^{4}{\mathcal{K}}^{2}}\right\vert ^{2}.
\end{equation}
This represents the intensity of the non-resonant background signal.

In Fig.~\ref{FigS2}, we plot the relative intensity $I^{\text{nr}}_{as}$ as functions of  the detuning $\delta _{s}$ for different values of the Kerr coefficient $\mathcal{K}$.  These curves exhibit smooth and broad spectral features, which are characteristic of the nonresonant background. Furthermore, the overall signal intensity increases with the Kerr nonlinearity. However, we find that the signal intensity of the nonresonant background remains significantly smaller than that of the resonant CARS, and it even can be safely neglected. This observation confirms that the resonant CARS signal calculated in the main text successfully captures the dominant spectral features of the system.

\section{Detailed derivation of the output spectrum in the absence of input Stokes field}
In this section, we will derive the output spectrum of cavity mode in the absence of the weak Stokes field. The output spectrum can be obtained by performing the Fourier transform of the autocorrelation function~\cite{Mancini1994S}. To this end, we start by considering the linearized QLEs given in  Eqs.~(\ref{linzedlangSM}), which can be written in matrix form
\begin{equation}
\mathbf{\dot{u}}=-\mathbf{Au}+\mathbf{\Gamma} \mathbf{u}_{\text{in}},\label{linQLEs}
\end{equation}
where $\mathbf{u}=(\delta a,\delta B,\delta a^{\dagger},\delta B^{\dagger})^{T}$, $\mathbf{u}_{\text{in}}=(a_{\text{in}},B_{\text{in}},a_{\text{in}}^{\dagger},B_{\text{in}}^{\dagger})^{T}$, and $\mathbf{\Gamma}=\text{diag}(\sqrt{2\kappa},\sqrt{2\gamma},\sqrt{2\kappa},\sqrt{2\gamma})$ are, respectively, the quantum fluctuation vector,  the input noise vector, and the damping matrix.  The coefficient matrix $\mathbf{A}$ is given by
\begin{equation}
\mathbf{A}=\left(\begin{array}{cccc}
i\Delta+\kappa & i\sqrt{N}G & 0 & i\sqrt{N}G\\
 i\sqrt{N}G^{\ast} & i\omega_{v}+\gamma &i\sqrt{N}G & 0 \\
0 & -i\sqrt{N}G^{\ast} & -i\Delta+\kappa & -i\sqrt{N}G^{\ast}\\
-i\sqrt{N}G^{\ast} &  0 &-i\sqrt{N}G & -i\omega_{v}+\gamma
\end{array}\right).\label{Coeffmatrix}
\end{equation}
Notice that the parameters chosen for the numerical simulations obey the stability conditions determined by the Routh-Hurwitz criterion~\cite{Gradshteyn2014S}. Specifically, the real parts of eigenvalues of the matrix $\mathbf{A}$ are negative.

%%%%%%%%%%%%%%%%%%%%%%%%%%%%%%
\begin{figure}[tbp]
\center
\includegraphics[width=0.65 \textwidth]{FigS3.pdf}
\caption{(a) Anti-Stokes spectrum $S_{as}$ and (b) Stokes spectrum $S_{s}$ versus the decay rates $\kappa/\omega_{v}$ for different pump amplitudes in the red-detuned resonance case.  Other parameters used are $\gamma/\omega_{v}=0.05$, $g/\omega_{v}=0.001$, $\Delta/\omega_{v}=1$, $N=100$, and $\bar{n}=0.25$.}
\label{FigS3}
\end{figure}
%%%%%%%%%%%%%%%%%%%%%%%%%%%%%%

By taking the Fourier transform $\tilde{o}(\omega)=\frac{1}{\sqrt{2\pi}}\int_{-\infty}^{+\infty}o(t)e^{i\omega t}dt$ [with $[\tilde{o}(\omega)]^{\dagger}=\widetilde{o}^{\dagger}(-\omega)$] for all operators,  we obtain the expressions for the cavity mode and the collective vibrational mode in the frequency domain,
\begin{equation}
\tilde{\mathbf{u}}(\omega)=(\mathbf{A}-i\omega I_{4\times4})^{-1}\mathbf{\Gamma}\tilde{\mathbf{u}}_{\text{in}}(\omega),
\end{equation}
where $\tilde{\mathbf{u}}(\omega)=[\delta a (\omega),\delta B (\omega),\delta a^{\dagger}(\omega),\delta B^{\dagger}(\omega)]^{T}$ and $\tilde{\mathbf{u}}_{\text{in}}(\omega)=[a_{\text{in}}(\omega),B_{\text{in}}(\omega),a_{\text{in}}^{\dagger}(\omega),B_{\text{in}}^{\dagger}(\omega)]^{T}$ are, respectively, the Fourier transform of the quantum fluctuation vector and
the input noise vector,  and  $I_{4\times4}$ represents the $4\times4$ identity matrix. By using the input-output relation~\cite{Gardiner1985S}
\begin{equation}
\tilde{\mathbf{u}}_{\text{out}}(\omega)+\tilde{\mathbf{u}}_{\text{in}}(\omega)=\mathbf{\Gamma}\tilde{\mathbf{u}}(\omega),
\end{equation}
the output field vector in the frequency domain can be expressed as
\begin{equation}
\tilde{\mathbf{u}}_{\text{out}}(\omega)=U(\omega)\tilde{\mathbf{u}}_{\text{in}}(\omega),\label{Voutequation}
\end{equation}
where $\tilde{\mathbf{u}}_{\text{out}}(\omega)=[a_{\text{out}}(\omega),B_{\text{out}}(\omega),a_{\text{out}}^{\dagger}(\omega),B_{\text{out}}^{\dagger}(\omega)]^{T}$ and the coefficient matrix is obtained as
\begin{equation}
\label{elementSM}
U(\omega)=\mathbf{\Gamma}(\mathbf{A}+i\omega I_{4\times4})^{-1}\mathbf{\Gamma}-I_{4\times4}.
\end{equation}
Based on Eq.~(\ref{Voutequation}) and the matrix elements given in  Eq.~(\ref{elementSM}),  the output field of cavity mode in the frequency domain can be expressed as
\begin{equation}
\tilde{a}_{\text{out}}(\omega)=U_{11}(\omega)\tilde{a}_{\text{in}}(\omega)+U_{12}(\omega)\tilde{B}_{\text{in}}(\omega)+U_{13}(\omega)\tilde{a}^{\dagger}_{\text{in}}(\omega)+U_{14}(\omega)\tilde{B}^{\dagger}_{\text{in}}(\omega),
\end{equation}
where $U_{1j}(\omega)=Z_{1j}(\omega)/D(\omega)$ represents the element in the first row and $j$ column of the matrix $U(\omega)$,
with the frequency-dependent coefficients
\begin{eqnarray}
Z_{11}(\omega) &=&[(\gamma -i\omega)^{2}+\omega _{v}^{2}][(\Delta +i\kappa)^{2} -\omega^{2}] -4|G|^{2}N(\Delta+i\kappa) \omega _{v},\nonumber \\
Z_{12}(\omega ) &=&-2iG\sqrt{N}\sqrt{\gamma \kappa }(\Delta +i\kappa +\omega )( i\gamma +\omega +\omega _{v}),  \nonumber \\
Z_{13}( \omega ) &=&-4iG^{2}N\kappa \omega _{v},  \nonumber \\
Z_{14}( \omega ) &=&2G\sqrt{N}\sqrt{\gamma \kappa }(
\Delta +i\kappa +\omega ) [ \gamma -i( \omega -\omega_{v}) ],  \nonumber \\
D( \omega ) &=&[(\gamma -i\omega )^{2}+\omega _{v}^{2}] [(i\kappa +\omega )^{2} -\Delta^{2}] +4G^{2}N\Delta \omega _{v}.
\end{eqnarray}

In the frequency domain, the input noise operators for the cavity mode $\tilde{a}_{\text{in}}(\omega)$ and the collective vibrational mode $\tilde{B}_{\text{in}}(\omega)$ satisfy the correlation functions
\begin{align}
\langle\tilde{a}_{\text{in}}(\omega^{\prime})\tilde{a}^{\dagger}_{\text{in}}(\omega)\rangle & =\delta(\omega+\omega^{\prime}),\quad\langle\tilde{a}^{\dagger}_{\text{in}}(\omega^{\prime})\tilde{a}_{\text{in}}(\omega)\rangle=0,\nonumber \\
\langle\tilde{B}_{\text{in}}(\omega^{\prime})\tilde{B}^{\dagger}_{\text{in}}(\omega)\rangle & =(\bar{n}+1)\delta(\omega+\omega^{\prime}),\quad\langle\tilde{B}^{\dagger}_{\text{in}}(\omega^{\prime})\tilde{B}_{\text{in}}(\omega)\rangle=\bar{n}\delta(\omega+\omega^{\prime}).
\end{align}
Here the thermal phonon number of the cavity mode can be assumed to be zero due to the ultra-high frequency of the cavity mode. By using
these correlation functions, the output spectrum of the cavity mode can be expressed as~\cite{Mancini1994S}
\begin{eqnarray}
\label{SoutSM}
S_{\text{out}}(\omega)&=&\int_{-\infty}^{+\infty}d\omega^{\prime}\left\langle\tilde{a}^{\dagger}_{\text{out}}(\omega^{\prime})\tilde{a}_{\text{out}}(\omega)\right\rangle    \notag\\
&&=\frac{\vert Z_{13}(\omega)\vert^{2}}{\vert D(\omega )\vert^{2}}+(\bar{n}+1)\frac{\vert Z_{14}(\omega)\vert^{2}}{\vert D(\omega )\vert^{2}}+\bar{n}\frac{\vert Z_{12}(\omega)\vert^{2}}{\vert D(\omega )\vert^{2}}.
\end{eqnarray}
Here the first term corresponds to  the spontaneous emission of the input vacuum noise, while the subsequent two terms are attributed to the thermal noise of the collective vibrational mode. Equation~(\ref{SoutSM}) shows that output spectrum $S_{\text{out}}(\omega)$ are temperature-dependent.

%%%%%%%%%%%%%%%%%%%%%%%%%%%%%%
\begin{figure}[tbp]
\center
\includegraphics[width=0.65 \textwidth]{FigS4.pdf}
\caption{(a) and (c) anti-Stokes spectrum $S_{as}$ and (b) and (d) Stokes spectrum $S_{s}$ versus the  number of molecules $N$ for different pump amplitudes in
the red-detuned resonance case  ($\Delta=\omega_{v}$). Here $\kappa/\omega_{v}=1$ and other parameters are the same as those in Fig.~\ref{FigS3}.}
\label{FigS4}
\end{figure}
%%%%%%%%%%%%%%%%%%%%%%%%%%%%%%

Note that the output spectrum $S_{\text{out}}(\omega)$ is an important physical image that can be observed in the experiment, among which researchers are interested in the intensities of the Stokes and Anti-Stokes  scattering components. The anti-Stokes  scattering intensity $S_{as}$ and the Stokes scattering intensity $S_{s}$ in red-detuned resonance case can be expressed as
\begin{subequations}
\label{SasSsRed}
\begin{align}
S_{as}=&\left\vert\frac{4iG^{2}N\kappa \omega _{v}}{-\gamma\kappa(\gamma+2i\omega_{v})(\kappa+2i\omega_{v})+4|G|^{2}N\omega^{2}_{v}}\right\vert^{2}+(\bar{n}+1)\left\vert\frac{2iG\sqrt{N}\sqrt{\gamma\kappa}\kappa (\gamma+2i \omega _{v})}{-\gamma\kappa(\gamma+2i\omega_{v})(\kappa+2i\omega_{v})+4|G|^{2}N\omega^{2}_{v}}\right\vert^{2}\nonumber \\
&+\bar{n}\left\vert\frac{2iG\sqrt{N}\sqrt{\gamma\kappa}\gamma\kappa}{-\gamma\kappa(\gamma+2i\omega_{v})(\kappa+2i\omega_{v})+4|G|^{2}N\omega^{2}_{v}}\right\vert^{2},\\
S_{s}=&\left\vert\frac{4iG^{2}N\kappa \omega _{v}}{-\gamma\kappa(\gamma-2i\omega_{v})(\kappa-2i\omega_{v})+4|G|^{2}N\omega^{2}_{v}}\right\vert^{2}+(\bar{n}+1)\left\vert\frac{2G\sqrt{N}\sqrt{\gamma\kappa}\gamma (i\kappa+2 \omega _{v})}{-\gamma\kappa(\gamma-2i\omega_{v})(\kappa-2i\omega_{v})+4|G|^{2}N\omega^{2}_{v}}\right\vert^{2}\nonumber \\
&+\bar{n}\left\vert\frac{2G\sqrt{N}\sqrt{\gamma\kappa}(\gamma-2i\omega_{v})(i\kappa+2\omega_{v})}{-\gamma\kappa(\gamma-2i\omega_{v})(\kappa-2i\omega_{v})+4|G|^{2}N\omega^{2}_{v}}\right\vert^{2}.
\end{align}
\end{subequations}
Correspondingly,  $S_{as}$ and $S_{s}$ in the blue-detuned resonance case can be written as
\begin{subequations}
\label{SasSsBlue}
\begin{align}
S_{as}=&\left\vert\frac{4iG^{2}N\kappa \omega _{v}}{\gamma\kappa(\gamma+2i\omega_{v})(\kappa+2i\omega_{v})+4|G|^{2}N\omega^{2}_{v}}\right\vert^{2}+(\bar{n}+1)\left\vert\frac{2G\sqrt{N}\sqrt{\gamma\kappa} (\kappa+2i \omega _{v})(-i\gamma+2\omega _{v})}{\gamma\kappa(\gamma+2i\omega_{v})(\kappa+2i\omega_{v})+4|G|^{2}N\omega^{2}_{v}}\right\vert^{2}\nonumber \\
&+\bar{n}\left\vert\frac{2G\sqrt{N}\sqrt{\gamma\kappa}\gamma(-i\kappa+2\omega_{v})}{\gamma\kappa(\gamma+2i\omega_{v})(\kappa+2i\omega_{v})+4|G|^{2}N\omega^{2}_{v}}\right\vert^{2},\\
S_{s}=&\left\vert\frac{4iG^{2}N\kappa \omega _{v}}{\gamma\kappa(\gamma-2i\omega_{v})(\kappa-2i\omega_{v})+4|G|^{2}N\omega^{2}_{v}}\right\vert^{2}+(\bar{n}+1)\left\vert\frac{2iG\sqrt{N}\sqrt{\gamma\kappa}\gamma\kappa }{\gamma\kappa(\gamma-2i\omega_{v})(\kappa-2i\omega_{v})+4|G|^{2}N\omega^{2}_{v}}\right\vert^{2}\nonumber \\
&+\bar{n}\left\vert\frac{2iG\sqrt{N}\sqrt{\gamma\kappa}\kappa(\gamma-2i\omega_{v})}{\gamma\kappa(\gamma-2i\omega_{v})(\kappa-2i\omega_{v})+4|G|^{2}N\omega^{2}_{v}}\right\vert^{2}.
\end{align}
\end{subequations}
By analyzing the Eqs~(\ref{SasSsRed}) and~(\ref{SasSsBlue}), we can get the dependence of Stokes scattering intensity and Anti-Stokes scattering intensity on different parameters. Notably, we observe that the intensities of Stokes and anti-Stokes scattering exhibit a nonlinear relationship with the number of molecules $N$. This behavior presents a distinct advantage over traditional SRS signals.

%%%%%%%%%%%%%%%%%%%%%%%%%%%%%%
\begin{figure}[tbp]
\center
\includegraphics[width=0.65 \textwidth]{FigS5.pdf}
\caption{(a) and (c) anti-Stokes spectrum $S_{as}$ and (b) and (d) Stokes spectrum $S_{s}$ versus the thermal phonon number $\bar{n}$. Here the system in panels (a) and (b) operates in the red detuned resonance region ($\Delta=\omega_{v}$), while the system in panels (c) and (d) operates in the blue detuned resonance region ($\Delta=-\omega_{v}$). Here $\kappa/\omega_{v}=1$ and other parameters are the same as those in Fig.~\ref{FigS3}.}
\label{FigS5}
\end{figure}
%%%%%%%%%%%%%%%%%%%%%%%%%%%%%%


The intensity of the output spectrum is significantly influenced by the decay rate $\kappa/\omega_{v}$. To provide a clearer understanding of this relationship,  in Fig.~\ref{FigS3} we plot the  anti-Stokes spectrum $S_{as}$ and Stokes spectrum $S_{s}$ as functions of the decay rate $\kappa/\omega_{v}$ for different pump amplitudes in the red-detuned resonance case. The results show that the larger the pump amplitude, the stronger the Raman scattering intensity. Additionally, we observe that the Raman scattering intensity exhibits a trend of initially increasing and then gradually decreasing with the increase of the decay rate $\kappa/\omega_{v}$. Physically, when the $\kappa$ is small, the increase in $\kappa$  is beneficial to the enhancement of the intensity of the output spectrum. However, when the $\kappa$ increases to a large value, it will seriously weaken the effective optomechanical coupling strength, thereby weakening the Stokes and anti-Stokes processes, and ultimately leading to a decrease in the intensity of the output spectrum.

The collective enhancement effect plays a key role in the intensity of the output spectrum. To elucidate this relationship,  in Fig.~\ref{FigS4} we plot the  anti-Stokes spectrum $S_{as}$ and Stokes spectrum $S_{s}$ as functions of the number of molecules $N$ in the red-detuned resonance case. When the number of molecules is relatively small, the  intensity of output spectrum exhibits an approximately linear increase with the rise in the number of molecules.  However, as the number of molecules becomes large, the intensity of output spectrum initially increases rapidly and then more slowly, demonstrating a nonlinear characteristic. 

To investigate the dependence of output spectrum on the system temperature, in Fig.~\ref{FigS5} we plot the anti-Stokes spectrum $S_{as}$ and Stokes spectrum $S_{s}$ as functions of the thermal phonon number $\bar{n}$ in both the red- and blue-detuned resonance cases. The curves show that the intensity of the output spectrum increases linearly with the temperature, and the intensity of anti-Stokes (Stokes) scattering increase much faster than the Stokes  (anti-Stokes) scattering in the red (blue) detuned case. Consequently, at high temperatures, the anti-Stokes (Stokes) scattering intensity far exceeds the Stokes (anti-Stokes) scattering intensity when the system works at red (blue) detuned  case. Physically, in the red detuned case, the generated anti-Stokes photons with frequency $\omega_{p}+\omega_{v}$ resonate with the cavity mode frequency $\omega_{c}$. As a result, the anti-Stokes process can be selectively enhanced over the Stokes process through the cavity field. On the contrary, in the blue detuned case, the Stokes process is greatly enhanced due to the resonance of the Stokes photons with the cavity field. These results demonstrate a significant temperature-induced enhancement of the anti-Stokes signal in SRS.


\section{Detailed derivation  of the molecular optomechanical Hamiltonian\label{Hamilt}}
In this section, we derive the effective Hamiltonian that governs molecular optomechanical interactions. To this end, we begin with a Tavis–Cummings–Holstein-type Hamiltonian, which captures the essential coupling between the electronic, vibrational, and optical degrees of freedom, and can be written as $(\hbar=1)$
\begin{equation}
H_{1}=\omega_{c}a^{\dagger }a+\omega _{v}\sum_{j=1}^{N}b_{j}^{\dagger}b_{j}+\omega _{e}\sum_{j=1}^{N}\sigma _{j}^{+}\sigma _{j}^{-}+\xi\sum_{j=1}^{N}(a^{\dagger }\sigma _{j}^{-}+a\sigma_{j}^{+}) +\lambda \omega _{v}\sum_{j=1}^{N}\sigma _{j}^{+}\sigma
_{j}^{-}(b_{j}^{\dagger }+b_{j}), \label{Hamilt}
\end{equation}
where $a_{j}$ $(a_{j}^{\dagger }) $ and $b_{j}$ $( b_{j}^{\dagger }) $ represent the annihilation (creation) operators associated with the optical mode and the  vibrational mode of the $j$th molecule, respectively. The optical mode is characterized by the resonance frequency $\omega _{c}$ and  the vibrational mode is characterized by the resonance frequency $\omega _{v}$.  The electronic state of the $j$th molecule is represented by the raising operator $\sigma_{j} ^{+}=\vert e\rangle_{j}\langle g\vert_{j}$ and lowering operator $\sigma_{j}^{-}=\vert g\rangle_{j}\langle e\vert_{j}$, corresponding to transitions between the ground state $\vert g\rangle_{j}$ and  the excited state $\vert e\rangle_{j}$.  The energy difference between these two states is denoted by $\omega _{e}$.  The interaction between the optical mode and the electronic transition is characterized by the coupling constant $\xi$, while the coupling between the electronic state and the vibrational mode is quantified by the Franck-Condon factor $\lambda$.

To eliminate the interaction between electrons and vibrations,  we apply a polaron transformation defined by the unitary operator $U=\exp[-\lambda \sum_{j=1}^{N}\sigma _{j}^{+}\sigma _{j}^{-}(b_{j}^{\dagger }-b_{j})]$. Under this transformation, the Hamiltonian is transformed to
\begin{equation}
H_{2} =\omega_{c}a^{\dagger }a+\omega _{v}\sum_{j=1}^{N}b_{j}^{\dagger}b_{j}+\sum_{j=1}^{N}\tilde{\omega}_{e}\sigma _{j}^{+}\sigma _{j}^{-}+\xi\sum_{j=1}^{N}[ a^{\dagger }\sigma _{j}^{-}D(\lambda) +a\sigma _{j}^{+}D^{\dagger }(\lambda)],
\end{equation}
where $\tilde{\omega} _{e}= \omega _{e}-\lambda^{2}\omega _{v}$ and $D(\lambda)=\exp[-\lambda (b_{j}^{\dagger}-b_{j})]$.
In the large-detuning regime, i.e., when $\vert \tilde{\omega}_{e}-\omega _{c}\vert \gg g$, the Schrieffer–Wolff transformation can be employed to perturbatively eliminate the direct energy exchange term between the electronic transition and the optical mode. The transformation is generated by an anti-Hermitian operator
\begin{equation}
S =\sum_{j=1}^{N}( A_{j}a\sigma _{j}^{+}-A_{j}^{\dagger }a^{\dagger}\sigma _{j}^{-}),
\end{equation}
where $ A_{j}=-\xi D^{\dagger }(\lambda) /(\tilde{\Delta}-\lambda \omega _{v}X_{j})$ is the coefficient of the transformation operator, with the detuning   $\tilde{\Delta}=\tilde{\omega} _{e}-\omega _{c}$ and the coordinate operator $X_{j}=(b_{j}^{\dagger}+b_{j})$. In this case, the Hamiltonian can be simplified to
\begin{equation}
H_{\text{eff}}=H_{0}+\frac{1}{2}[S,V],
\end{equation}
where $H_{0}=\omega_{c}a^{\dagger }a+\omega _{v}\sum_{j=1}^{N}b_{j}^{\dagger}b_{j}+\sum_{j=1}^{N}\tilde{\omega}_{e}\sigma _{j}^{+}\sigma _{j}^{-}$ and $V=\xi\sum_{j=1}^{N}[ a^{\dagger }\sigma _{j}^{-}D(\lambda) +a\sigma _{j}^{+}D^{\dagger }(\lambda)]$.  By projectting the effective Hamiltonian $H_{\text{eff}}$ onto the ground state of the electronic state, one obtains a reduced Hamiltonian that involves only the optical and the vibrational degrees of freedom
\begin{eqnarray}
H_{3} =\langle g\vert_{j} H_{\text{eff}} \vert g\rangle_{j}&=&\langle g\vert_{j} H_{0} \vert g\rangle_{j}+\langle g\vert_{j}\frac{1}{2}[S,V]\vert g\rangle_{j},\notag  \\
&=&\omega_{c}a^{\dagger }a+\omega _{v}\sum_{j=1}^{N}b_{j}^{\dagger}b_{j}-\frac{\xi}{2}a^{\dagger }a\sum_{j=1}^{N}[D( \lambda)A_{j}+A_{j}^{\dagger }D^{\dagger }(\lambda) ],  \notag  \\
&=&\omega_{c}a^{\dagger }a+\omega _{v}\sum_{j=1}^{N}b_{j}^{\dagger}b_{j}+\xi^{2} a^{\dagger }a\sum_{j=1}^{N}\frac{1}{\tilde{\Delta}-\lambda \omega
_{v}X_{j}},
\end{eqnarray}
In the regime where $\tilde{\Delta}\gg\lambda \omega_{v}$, a linear approximation can be employed by expanding the coordinate operator $1/(\tilde{\Delta}-\lambda \omega _{v}X_{j})$ to first order, i.e.,
\begin{equation}
\frac{1}{\tilde{\Delta}-\lambda \omega _{v}X_{j}}\approx \frac{1}{\tilde{\Delta}}+\frac{\lambda \omega _{v}}{\tilde{\Delta}^{2}}X_{j}=\frac{1}{\tilde{\Delta}}+\frac{\lambda \omega _{v}}{\tilde{\Delta}^{2}}(b_{j}^{\dagger}+b_{j}),
\end{equation}
then the approximate Hamiltonian between the optical mode and the vibrational mode can be obtained as
\begin{equation}
H_{\text{app}}=\tilde{\omega}_{c}a^{\dagger }a+\omega _{v}\sum_{j=1}^{N}b_{j}^{\dagger}b_{j}+g\sum_{j=1}^{N}a^{\dagger }a( b_{j}^{\dagger}+b_{j}),
\end{equation}
where $\tilde{\omega}_{c}=\omega _{c}+N\xi^{2}/\tilde{\Delta}$ and $g=\lambda \omega _{v}\xi^{2}/\tilde{\Delta}^{2}$.  By introducing the collective vibrational mode $B=\sum_{j=1}^{N}b_{j}/\sqrt{N}$, the Hamiltonian $H_{\text{app}}$ becomes
\begin{equation}
H_{\text{app}}=\tilde{\omega}_{c}a^{\dagger }a+\omega _{v}B^{\dagger }B+\sqrt{N}g a^{\dagger }a(B^{\dagger }+B).
\end{equation}
From the equation, it is evident that the effective coupling strength between the optical mode and the collective vibrational mode scales as $\sqrt{N}g$. Therefore, increasing the number of molecules leads to a significant enhancement of the light-vibration interaction.

\begin{thebibliography}{99}
	
\bibitem{Gardiner2000S}        Gardiner, C. W.;  Zoller, P.;  \emph{Quantum Noise} (Springer, Berlin, 2000).

%%%%%%ansatz
\bibitem{Weis2010S}             Weis, S.;  Rivi\`{e}re, R.;  Del\'{e}glise, S.;  Gavartin, E.;  Arcizet, O.;  Schliesser, A.;  Kippenberg, T. J.  Optomechanically induced transparency. Science \textbf{2010}, 330, 1520.

\bibitem{Agarwal2010S}           Agarwal,  G. S.;  Huang, S.  Electromagnetically induced transparency in mechanical effects of light. Phys. Rev. A \textbf{2010}, 81, 041803(R).

\bibitem{Huang2010S}           Huang, S.;  Agarwal, G. S.  Normal-mode splitting and antibunching in Stokes and anti-Stokes processes in cavity optomechanics: Radiation-pressure-induced four-wave-mixing cavity optomechanics. Phys. Rev. A \textbf{2010}, 81, 033830.

\bibitem{Xu2015S}    Xu, X.-W.;  Li, Y.   Controllable optical output fields from an optomechanical system with mechanical pump. Phys. Rev. A \textbf{2015}, 92, 023855.


%%%%%%input-output
\bibitem{Gardiner1985S}            Gardiner, C.W.;  Collett, M. J.  Input and output in damped quantum systems: Quantum stochastic differential equations and the master equation. Phys. Rev. A \textbf{1985}, 31, 3761.

%%%%%% output field
 \bibitem{Mancini1994S}             Mancini, S.;  Tombesi, P.  Quantum noise reduction by radiation pressure. Phys. Rev. A \textbf{1994}, 49, 4055.

\bibitem{Gradshteyn2014S}        Gradshteyn,  I. S.;   Ryzhik, I. M.  \emph{Table of Integrals, Series, and Products} (Academic, New York, 2014).

\end{thebibliography}

\end{document}
